# Supplementary material for: Cross-Talk between CB1, AT1, AT2 and Mas Receptors Responsible for Blood Pressure Control in the Paraventricular Nucleus of Hypothalamus in Conscious Spontaneously Hypertensive Rats and Their Normotensive Controls
Source: Cells. 2022 May 4;11(9):1542. doi: 10.3390/cells11091542 (PMC9101384; doi:10.3390/cells11091542)
Supplement: Supplementary file 1 [file cells-11-01542-s001.zip]

Archive with 1 entries (1 files):
- cells-1684925-supplementary.pdf
